# Supplementary material for: Differential STAT gene expressions of Penaeus monodon and Macrobrachium rosenbergii in response to white spot syndrome virus (WSSV) and bacterial infections: Additional insight into genetic variations and transcriptomic highlights
Source: PLoS One. 2021 Oct 15;16(10):e0258655. doi: 10.1371/journal.pone.0258655 (PMC8519450; doi:10.1371/journal.pone.0258655)
Supplement: S1 Data — (ZIP) [file pone.0258655.s020.Zip]

Archive with 4 entries (4 files):
- MrST (Vp-infected Sample) qPCR Raw Data.xlsx
- MrST (WSSV-infected Sample) qPCR Raw Data.xlsx
- PmST (VpAHPND-infected Sample) qPCR Raw Data.xlsx
- PmST (WSSV-infected Sample) qPCR Raw Data.xlsx
