# Supplementary material for: Differential STAT gene expressions of Penaeus monodon and Macrobrachium rosenbergii in response to white spot syndrome virus (WSSV) and bacterial infections: Additional insight into genetic variations and transcriptomic highlights
Source: PLoS One. 2021 Oct 15;16(10):e0258655. doi: 10.1371/journal.pone.0258655 (PMC8519450; doi:10.1371/journal.pone.0258655)
Supplement: S1 Data — (ZIP) [file pone.0258655.s020.Zip › MrST (Vp-infected Sample) qPCR Raw Data.xlsx]

## Sheet: MrST (Vp)
Vp-infected M. rosenbergii STAT Expression (HPI=Hours Post-Infection; C=Control Sample; V=V. parahaemolyticus-infected Sample)
Treatment	Ct (STAT)	Average Ct (STAT)	Ct (Elf)	Average Ct (Elf)	dCt	Standard dCt	ddCt	2Δ-ddCt	Average 2Δ-ddCt	STDEV
C0HPI-HP1	30.879	30.826	25.444	25.4277	5.435
C0HPI-HP2	30.789		25.408		5.381
C0HPI-HP3	30.81		25.431		5.379
C3HPI-HP1	30.744	30.747	25.744	25.6943	5
C3HPI-HP2	30.799		25.808		4.991
C3HPI-HP3	30.698		25.531		5.167
C6HPI-HP1	30.844	30.884	25.678	25.623	5.166
C6HPI-HP2	30.91		25.758		5.152
C6HPI-HP3	30.898		25.433		5.465
C12HPI-HP1	30.944	30.752	25.754	25.6647	5.19
C12HPI-HP2	30.599		25.708		4.891
C12HPI-HP3	30.713		25.532		5.181
C24HPI-HP1	30.754	30.789	25.644	25.6337	5.11
C24HPI-HP2	30.815		25.728		5.087
C24HPI-HP3	30.798		25.529		5.269
C48HPI-HP1	30.742	30.745	25.734	25.691	5.008
C48HPI-HP2	30.797		25.828		4.969
C48HPI-HP3	30.696		25.511		5.185
V0HPI-HP1	34.458	35.0037	29.32	29.91	5.138	5.435	-0.297	1.22859
V0HPI-HP2	36		30.81		5.19	5.381	-0.191	1.14155	1.23788	0.117687
V0HPI-HP3	34.553		29.6		4.953	5.379	-0.426	1.3435
V3HPI-HP1	24.939	24.785	20.956	20.8123	3.983	5	-1.017	2.02371
V3HPI-HP2	25.003		20.455		4.548	4.991	-0.443	1.35943	2.27247	0.670723
V3HPI-HP3	24.413		21.026		3.387	5.167	-1.78	3.43426
V6HPI-HP1	26.142	26.3957	20.584	20.3533	5.558	5.166	0.392	-1.31221
V6HPI-HP2	26.562		20.197		6.365	5.152	1.213	-2.31819	-1.76647	0.412134
V6HPI-HP3	26.483		20.279		6.204	5.465	0.739	-1.66902
V12HPI-HP1	26.691	27.281	20.556	20.5643	6.135	5.19	0.945	-1.92519
V12HPI-HP2	27.582		20.621		6.961	4.891	2.07	-4.19887	-3.26233	0.60078
V12HPI-HP3	27.57		20.516		7.054	5.181	1.873	-3.66293
V24HPI-HP1	27.671	27.8883	20.156	20.2987	7.515	5.11	2.405	-5.29636
V24HPI-HP2	27.995		20.297		7.698	5.087	2.611	-6.10927	-5.42868	0.16398
V24HPI-HP3	27.999		20.443		7.556	5.269	2.287	-4.8804
V48HPI-HP1	25.846	25.7723	20.579	20.556	5.267	5.008	0.259	-1.19665
V48HPI-HP2	25.783		20.528		5.255	4.969	0.286	-1.21926	-1.1255	0.191291
V48HPI-HP3	25.688		20.561		5.127	5.185	-0.058	-0.960595
