# Supplementary material for: Differential STAT gene expressions of Penaeus monodon and Macrobrachium rosenbergii in response to white spot syndrome virus (WSSV) and bacterial infections: Additional insight into genetic variations and transcriptomic highlights
Source: PLoS One. 2021 Oct 15;16(10):e0258655. doi: 10.1371/journal.pone.0258655 (PMC8519450; doi:10.1371/journal.pone.0258655)
Supplement: S1 Data — (ZIP) [file pone.0258655.s020.Zip › MrST (WSSV-infected Sample) qPCR Raw Data.xlsx]

## Sheet: MrST (WSSV)
WSSV-infected M. rosenbergii STAT Expression (HPI=Hours Post-Infection; C=Control Sample; W=WSSV-infected Sample)
Treatment	Ct (STAT)	Average Ct (STAT)	Ct (Elf)	Average Ct (Elf)	dCt	Standard dCt	ddCt	2Δ-ddCt	Average 2Δ-ddCt	STDEV
C0HPI-HP1	32.164	32.088	26.971	26.992	5.193
C0HPI-HP2	32.001		27		5.001
C0HPI-HP3	32.099		27.005		5.094
C3HPI-HP1	32.855	32.3317	26.861	26.9887	5.994
C3HPI-HP2	32.051		27		5.051
C3HPI-HP3	32.089		27.105		4.984
C6HPI-HP1	32.955	32.505	26.862	27.066	6.093
C6HPI-HP2	32.361		27.111		5.25
C6HPI-HP3	32.199		27.225		4.974
C12HPI-HP1	31.91	32.1807	26.971	27.072	4.939
C12HPI-HP2	32.341		27.21		5.131
C12HPI-HP3	32.291		27.035		5.256
C24HPI-HP1	31.845	32.0953	26.932	27.03	4.913
C24HPI-HP2	32.11		27.043		5.067
C24HPI-HP3	32.331		27.115		5.216
C48HPI-HP1	31.798	32.2757	26.988	27.1353	4.81
C48HPI-HP2	32.43		27.003		5.427
C48HPI-HP3	32.599		27.415		5.184
W0HPI-HP1	32.272	32.263	27.055	27.0173	5.217	5.193	0.024	-1.01677
W0HPI-HP2	32.193		27.068		5.125	5.001	0.124	-1.08975	-1.11284	0.140272
W0HPI-HP3	32.324		26.929		5.395	5.094	0.301	-1.232
W3HPI-HP1	29.518	29.7033	23.232	23.2447	6.286	5.994	0.292	-1.22434
W3HPI-HP2	29.841		23.204		6.637	5.051	1.586	-3.00216	-2.3316	0.715711
W3HPI-HP3	29.751		23.298		6.453	4.984	1.469	-2.7683
W6HPI-HP1	37.518	35.804	28.451	28.4793	9.067	6.093	2.974	-7.85712
W6HPI-HP2	33.894		28.266		5.628	5.25	0.378	-1.29954	-4.69944	1.34784
W6HPI-HP3	36		28.721		7.279	4.974	2.305	-4.94167
W12HPI-HP1	32.796	33.3093	27.344	27.2733	5.452	4.939	0.513	-1.42701
W12HPI-HP2	34.027		27.234		6.793	5.131	1.662	-3.16455	-2.03822	0.637974
W12HPI-HP3	33.105		27.242		5.863	5.256	0.607	-1.52309
W24HPI-HP1	32.577	33.2177	29.149	29.1633	3.428	4.913	-1.485	2.79917
W24HPI-HP2	32.64		29.217		3.423	5.067	-1.644	3.12531	2.2867	0.961981
W24HPI-HP3	34.436		29.124		5.312	5.216	0.096	0.935623
W48HPI-HP1	37.091	37.589	33.498	33.439	3.593	4.81	-1.217	2.32463
W48HPI-HP2	37.876		33.569		4.307	5.427	-1.12	2.17347	2.01665	0.312382
W48HPI-HP3	37.8		33.25		4.55	5.184	-0.634	1.55186
