# Supplementary material for: Differential STAT gene expressions of Penaeus monodon and Macrobrachium rosenbergii in response to white spot syndrome virus (WSSV) and bacterial infections: Additional insight into genetic variations and transcriptomic highlights
Source: PLoS One. 2021 Oct 15;16(10):e0258655. doi: 10.1371/journal.pone.0258655 (PMC8519450; doi:10.1371/journal.pone.0258655)
Supplement: S1 Data — (ZIP) [file pone.0258655.s020.Zip › PmST (VpAHPND-infected Sample) qPCR Raw Data.xlsx]

## Sheet: PmST (VpAHPND)
AHPND-infected P. monodon STAT Expression (HPI=Hours Post-Infection; C=Control Sample; V=VpAHPND-infected Sample)
Treatment	Ct (STAT)	Average Ct (STAT)	Ct (Elf)	Average Ct (Elf)	dCt	Standard dCt	ddCt	2Δ-ddCt	Average 2Δ-ddCt	STDEV
C0HPI-HP1	24.19	25.01	15.84	15.9567	8.35
C0HPI-HP2	25.79		16.12		9.67
C0HPI-HP3	25.05		15.91		9.14
C3HPI-HP1	24.97	25.19	16.63	16.61	8.34
C3HPI-HP2	25.14		15.95		9.19
C3HPI-HP3	25.46		17.25		8.21
C6HPI-HP1	27.95	25.7467	18.78	16.5833	9.17
C6HPI-HP2	24.44		15.39		9.05
C6HPI-HP3	24.85		15.58		9.27
C12HPI-HP1	23.75	24.0567	15.2	15.2167	8.55	9.16619
C12HPI-HP2	25.04		15.59		9.45
C12HPI-HP3	23.38		14.86		8.52
C24HPI-HP1	23.65	23.8733	13.96	14.62	9.69
C24HPI-HP2	24.38		14.8		9.58
C24HPI-HP3	23.59		15.1		8.49
C36HPI-HP1	23.96	24.0333	14.87	14.7833	9.09
C36HPI-HP2	23.26		14.26		9
C36HPI-HP3	24.88		15.22		9.66
C48HPI-HP1	25.72	27.0267	15.8	17.0033	9.92
C48HPI-HP2	27.74		17.84		9.9
C48HPI-HP3	27.62		17.37		10.25
V0HPI-HP1	25.01	23.9433	16.83	15.4067	8.18	9.17	-0.99	1.98618
V0HPI-HP2	24.7		16.44		8.26	9.17	-0.91	1.87905	1.62174	0.541104
V0HPI-HP3	22.12		12.95		9.17	9.17	0	1
V3HPI-HP1	24.46	24.43	16.58	16.8467	7.88	9.17	-1.29	2.44528
V3HPI-HP2	24.11		16.89		7.22	9.17	-1.95	3.86375	3.05898	0.728279
V3HPI-HP3	24.72		17.07		7.65	9.17	-1.52	2.86791
V6HPI-HP1	24.37	25.4133	16.47	17.5633	7.9	9.17	-1.27	2.41162
V6HPI-HP2	27.39		19.64		7.75	9.17	-1.42	2.67586	2.4997	0.152559
V6HPI-HP3	24.48		16.58		7.9	9.17	-1.27	2.41162
V12HPI-HP1	26.64	24.9033	18.27	16.91	8.37	9.17	-0.8	1.7411
V12HPI-HP2	23.65		15.84		7.81	9.17	-1.36	2.56685	2.29755	0.481984
V12HPI-HP3	24.42		16.62		7.8	9.17	-1.37	2.58471
V24HPI-HP1	30.45	26.42	22.95	18.9	7.5	9.17	-1.67	3.18215
V24HPI-HP2	24.81		17.26		7.55	9.17	-1.62	3.07375	3.13869	0.0573008
V24HPI-HP3	24		16.49		7.51	9.17	-1.66	3.16017
V36HPI-HP1	24.32	24.1567	16.88	16.2467	7.44	9.17	-1.73	3.31728
V36HPI-HP2	24.62		16.51		8.11	9.17	-1.06	2.08493	2.4628	0.741647
V36HPI-HP3	23.53		15.35		8.18	9.17	-0.99	1.98618
V48HPI-HP1	24.79	24.42	16.38	15.56	8.41	9.17	-0.76	1.69349
V48HPI-HP2	24.2		15.19		9.01	9.17	-0.16	1.11729	1.27258	0.368672
V48HPI-HP3	24.27		15.11		9.16	9.17	-0.01	1.00696
