# Supplementary material for: Differential STAT gene expressions of Penaeus monodon and Macrobrachium rosenbergii in response to white spot syndrome virus (WSSV) and bacterial infections: Additional insight into genetic variations and transcriptomic highlights
Source: PLoS One. 2021 Oct 15;16(10):e0258655. doi: 10.1371/journal.pone.0258655 (PMC8519450; doi:10.1371/journal.pone.0258655)
Supplement: S1 Data — (ZIP) [file pone.0258655.s020.Zip › PmST (WSSV-infected Sample) qPCR Raw Data.xlsx]

## Sheet: PmST (WSSV)
WSSV-infected P. monodon STAT Expression (HPI=Hours Post-Infection; CTL=Control Sample)
Treatment	Ct (STAT)	Average Ct (STAT)	Ct (Elf)	Average Ct (Elf)	dCt	Standard dCt	ddCt	2Δ-ddCt	Average 2Δ-ddCt	STDEV
0HPI-HP1	28.71	27.5767	19.58	18.68	9.13	9.51	-0.38	1.30134
0HPI-HP2	27.41		17.99		9.42	9.51	-0.09	1.06437	1.65014	0.671143
0HPI-HP3	26.61		18.47		8.14	9.51	-1.37	2.58471
3HPI-HP1	28.54	28.1333	19.8	19.17	8.74	9.51	-0.77	1.70527
3HPI-HP2	28.48		19.78		8.7	9.51	-0.81	1.75321	1.50032	0.42194
3HPI-HP3	27.38		17.93		9.45	9.51	-0.06	1.04247
6HPI-HP1	26.8	27.6867	18.79	18.8333	8.01	9.51	-1.5	2.82843
6HPI-HP2	27.34		18.15		9.19	9.51	-0.32	1.24833	1.72878	0.735278
6HPI-HP3	28.92		19.56		9.36	9.51	-0.15	1.10957
12HPI-HP1	27.84	27.1958	21.02	19.1275	6.82	9.51	-2.69	6.45313
12HPI-HP2	24.63		17.59		7.04	9.51	-2.47	5.54044	7.08236	0.38
12HPI-HP3	26.18		19.88		6.3	9.51	-3.21	9.25351
24HPI-HP1	27.74	26.7225	20.99	20.52	6.75	9.51	-2.76	6.77396
24HPI-HP2	27.29		21.71		5.58	9.51	-3.93	15.2422	10.6908	0.585064
24HPI-HP3	25.68		19.5		6.18	9.51	-3.33	10.0561
36HPI-HP1	28.65	27.2267	21.44	19.9967	7.21	9.51	-2.3	4.92458
36HPI-HP2	24.85		17.78		7.07	9.51	-2.44	5.42642	4.87936	0.17088
36HPI-HP3	28.18		20.77		7.41	9.51	-2.1	4.28709
48HPI-HP1	25.16	26.1567	17.03	17.9533	8.13	9.51	-1.38	2.60268
48HPI-HP2	25.9		17.36		8.54	9.51	-0.97	1.95884	2.51019	0.306649
48HPI-HP3	27.41		19.47		7.94	9.51	-1.57	2.96905
CTL HP1	26.97	27.262	17.99	18.26	8.98
CTL HP2	29.27		19.48		9.79	9.51
CTL HP3	26.76		17		9.76
